# Supplementary material for: Inkjet-Printed Silver Nanowire Ink for Flexible Transparent Conductive Film Applications
Source: Nanomaterials (Basel). 2022 Mar 2;12(5):842. doi: 10.3390/nano12050842 (PMC8912571; doi:10.3390/nano12050842)
Supplement: Supplementary file 1 [file nanomaterials-12-00842-s001.zip]

Archive with 1 entries (1 files):
- nanomaterials-1529982-supplementary.pdf
